# Supplementary material for: In utero and postnatal ivacaftor/lumacaftor therapy rescues multiorgan disease in CFTR-F508del ferrets
Source: JCI Insight. 2024 Apr 22;9(8):e157229. doi: 10.1172/jci.insight.157229 (PMC11141870; doi:10.1172/jci.insight.157229)
Supplement: Supporting data values [file jciinsight-9-157229-s098.xlsx]

## Sheet: Figure 1D
qPCR on Ferret Intestinal Organoids
	Sample #	Donor	fGAPDG (RT+)			average	fCFTR (RT+)			average	fCFTR mRNA to 1000 copies gapdH			copies/10^3 GAPDH	SEM	N Donors
WT	1	1	5173000	5411000	5482000	5.35533e+06	382600	358600	385000	375400	28.0393		WT	13.5932	2.66654	8
WT	2	2	18380	17770	19650	18600	500	475.9	560.8	512.233	11.0158		F508del/F508del	21.4805	1.31964	3
WT	3	3	7706000	7909000	8613000	8076000	449500	461200	458900	456533	22.6119		KO/KO	1.86551	0.234897	4
WT	4	4	44990000	47310000	46660000	46320000	1321000	1225000	1311000	1.28567e+06	11.1025
WT	5	5	4272000	4296000	4228000	4.26533e+06	118800	119300	120200	119433	11.2004
WT	6	6	7025000	8218000	7065000	7436000	118300	144100	134000	132133	7.10776
WT	7	7	58840000	75080000	64380000	66100000	1612000	1660000	1630000	1634000	9.88805
WT	8	8	64180000	69510000	66930000	6.68733e+07	1216000	1208000	1478000	1.30067e+06	7.77988
F508del/F508del	1	1	1096000	1134000	1057000	1.09567e+06	50750	52110	51970	51610	18.8415
F508del/F508del	2	2	5267000	5531000	5604000	5.46733e+06	297800	324800	310900	311167	22.7655
F508del/F508del	3	3	310600	317300	303500	310467	16810	17780	18580	17723.3	22.8344
KO/KO	1	1	15650000	16550000	16030000	1.60767e+07	74290	77800	79480	77190	1.92055
KO/KO	2	2	1159000	1123000	1130000	1.13733e+06	6627	7007	7260	6964.67	2.44947
KO/KO	3	3	631100	775200	584900	663733	2052	2020	2436	2169.33	1.30735
KO/KO	4	4	474500	467600	510500	484200	2135	2223	2123	2160.33	1.78466

## Sheet: Figure 1E
fCFTRmRNA
Sample #	Donor	GENOTYPE	Tissue	fCFTR (RT+)	fGAPDH (RT+)	fCFTR mRNA to 1000 copies gapdH		Average	WT	CF
								Prox Intestine	14.7997	23.2104
1	1	WT	intestine	21366.7	3501000	6.10302		trachea	1.67276	1.42187
2	2	WT	intestine	113567	8220000	13.8159		Lung	4.4257	11.4724
3	3	WT	intestine	160733	8427000	19.0736
4	4	WT	intestine	86176.7	5.22433e+06	16.4952		SEM	WT	CF
5	5	WT	intestine	85100	4.59733e+06	18.5107		Prox Intestine	2.36128	3.40857
								trachea	0.378136	0.320302
1	1	WT	trachea	7140.33	2.57567e+06	2.77223		Lung	0.783669	3.22194
2	2	WT	trachea	6649.67	4.45667e+06	1.49207
3	3	WT	trachea	8090	7.69233e+06	1.0517
4	4	WT	trachea	4195.67	3.05133e+06	1.37503
1	1	WT	Lung	4811.67	780400	6.16564
2	2	WT	Lung	4669	828967	5.63231
3	3	WT	Lung	10893.3	2533000	4.30057
4	4	WT	Lung	33150	7.54433e+06	4.39403
5	5	WT	Lung	891.533	544967	1.63594
1	1	F508del/F508del	intestine	68830	3.41767e+06	20.1395
2	2	F508del/F508del	intestine	290767	8.14833e+06	35.6842
3	3	F508del/F508del	intestine	133267	8658000	15.3923
4	4	F508del/F508del	intestine	453633	1.89067e+07	23.9933
5	5	F508del/F508del	intestine	125233	6008500	20.8427
1	1	F508del/F508del	trachea	16566.7	14710000	1.12622
2	2	F508del/F508del	trachea	9008.67	1.66933e+07	0.539657
3	3	F508del/F508del	trachea	8472	6.65733e+06	1.27258
4	4	F508del/F508del	trachea	7595.33	4444000	1.70912
5	5	F508del/F508del	trachea	1641.33	666733	2.46175
1	1	F508del/F508del	Lung	132033	5.94633e+06	22.2042
2	2	F508del/F508del	Lung	30803.3	7269000	4.23763
3	3	F508del/F508del	Lung	42163.3	3055000	13.8014
4	4	F508del/F508del	Lung	44376.7	3847000	11.5354
5	5	F508del/F508del	Lung	915.9	164033	5.58362

## Sheet: Figure 2F
F508del ALI WB Intensity Calculation for Band B+C
3 biological samples, 6 replicates					Raw band Intensities
Donor		C Band	B Band	Tubulin	C Band	B Band	Tubulin	Background For C and B Band		Background for Tubulin	BAND C+B/TUBULIN		(C+B)Tubulin	average	sem
1	DMSO1	44.6213	78.8413	62.7417	89.48	123.7	99	Bacground1	46.341	36.1	1.96779		DMSO	3.11635	0.81465
1	DMSO2	84.2713	140.741	97.8917	129.13	185.6	134.15	Bacground2	46.259	35.8	2.29859		VX-809	5.84532	1.14154
2	DMSO3	76.7413	113.801	137.942	121.6	158.66	174.2	Bacground3	40.858	37.6	1.38133
2	DMSO1	92.0313	110.421	32.5117	136.89	155.28	68.77	Bacground4	46.693	33.9	6.22708
3	DMSO2	141.041	106.781	49.5417	185.9	151.64	85.8	Bacground5	45.654	35.2	5.00231
3	DMSO3	113.141	67.9413	99.4417	158	112.8	135.7	Bacground6	43.347	36.3	1.82099
1	VX1	132.941	129.141	41.6417	177.8	174	77.9	AVERAGE	44.8587	34.3	6.29376
1	VX2	205.041	168.841	62.8417	249.9	213.7	99.1			34.2	5.9496
2	VX3	150.861	110.841	113.542	195.72	155.7	149.8			35.8	2.3049
2	VX1	159.881	117.541	32.7417	204.74	162.4	69			35.6	8.47308
3	VX2	209.531	174.641	42.0417	254.39	219.5	78.3			38.5	9.1379
3	VX3	200.16	151.141	120.612	245.019	196	156.87			41.8	2.91267
									AVE	36.2583
									T-Test	0.00703739

## Sheet: Figure 2G
F508del ALI WB Intensity Calculation for Band C
3 biological samples, 6 replicates					Raw band Intensities
Donor		C Band	B Band	Tubulin	C Band	B Band	Tubulin	Background For C and B Band		Background for Tubulin	BAND C/ TUBULIN		Band C/Tubulin	average	sem
1	DMSO1	44.6213	78.8413	62.7417	89.48	123.7	99	Bacground1	46.341	36.1	0.711191		DMSO	1.49063	0.433471
1	DMSO2	84.2713	140.741	97.8917	129.13	185.6	134.15	Bacground2	46.259	35.8	0.860863		VX-809	3.21843	0.629602
2	DMSO3	76.7413	113.801	137.942	121.6	158.66	174.2	Bacground3	40.858	37.6	0.556332
2	DMSO1	92.0313	110.421	32.5117	136.89	155.28	68.77	Bacground4	46.693	33.9	2.83072
3	DMSO2	141.041	106.781	49.5417	185.9	151.64	85.8	Bacground5	45.654	35.2	2.84692
3	DMSO3	113.141	67.9413	99.4417	158	112.8	135.7	Bacground6	43.347	36.3	1.13777
1	VX1	132.941	129.141	41.6417	177.8	174	77.9	AVERAGE	44.8587	34.3	3.19251
1	VX2	205.041	168.841	62.8417	249.9	213.7	99.1			34.2	3.26282
2	VX3	150.861	110.841	113.542	195.72	155.7	149.8			35.8	1.32869
2	VX1	159.881	117.541	32.7417	204.74	162.4	69			35.6	4.88312
3	VX2	209.531	174.641	42.0417	254.39	219.5	78.3			38.5	4.9839
3	VX3	200.16	151.141	120.612	245.019	196	156.87			41.8	1.65954
									AVE	36.2583
									T-Test	0.00430336

## Sheet: Figure 2H
F508del ALI WB Intensity Calculation for Band B
3 biological samples, 6 replicates					Raw band Intensities
Donor		C Band	B Band	Tubulin	C Band	B Band	Tubulin	Background For C and B Band		Background for Tubulin	BAND C/ TUBULIN	BAND B/ TUBULIN		Band B/Tubulin	average	sem
1	DMSO1	44.6213	78.8413	62.7417	89.48	123.7	99	Bacground1	46.341	36.1	0.711191	1.2566		DMSO	1.62572	0.412987
1	DMSO2	84.2713	140.741	97.8917	129.13	185.6	134.15	Bacground2	46.259	35.8	0.860863	1.43773		VX-809	2.62689	0.51962
2	DMSO3	76.7413	113.801	137.942	121.6	158.66	174.2	Bacground3	40.858	37.6	0.556332	0.824996
2	DMSO1	92.0313	110.421	32.5117	136.89	155.28	68.77	Bacground4	46.693	33.9	2.83072	3.39636
3	DMSO2	141.041	106.781	49.5417	185.9	151.64	85.8	Bacground5	45.654	35.2	2.84692	2.15538
3	DMSO3	113.141	67.9413	99.4417	158	112.8	135.7	Bacground6	43.347	36.3	1.13777	0.683228
1	VX1	132.941	129.141	41.6417	177.8	174	77.9	AVERAGE	44.8587	34.3	3.19251	3.10125
1	VX2	205.041	168.841	62.8417	249.9	213.7	99.1			34.2	3.26282	2.68677
2	VX3	150.861	110.841	113.542	195.72	155.7	149.8			35.8	1.32869	0.976217
2	VX1	159.881	117.541	32.7417	204.74	162.4	69			35.6	4.88312	3.58996
3	VX2	209.531	174.641	42.0417	254.39	219.5	78.3			38.5	4.9839	4.15401
3	VX3	200.16	151.141	120.612	245.019	196	156.87			41.8	1.65954	1.25312
									AVE	36.2583	0.00430336	0.0299012
									T-Test	0.0299012

## Sheet: Figure 3A
FIS Assay on F508del/F508del Newborn Ferret Intestinal Organoids
Donor	1	2	3	4	5	6	7	7	7	8	9	9	10	11	12	13	14
DMSO	n=1	n=2	n=3	n=4	n=5	n=6	n=7	n=8	n=9	n=10	n=11	n=12	n=13	n=14	n=15	n=16	n=17	average	stdev	sem		average	sem
0.02	-10.668	96.8123	246.845	526.082	-409.431	-67.8838	118.416	48.5511	101.131	370.062	412.013	210.749	247.737	244.643	453.782	215.292	97.7918	170.701	221.478	53.7162		1.70701	0.537162
0.128	90.1811	321.165	335.621	641.74	-316.917	33.303	219.404	83.9669	151.59	388.805	470.398	342.682	184.665	310.867	394.175	194.121	122.963	233.455	211.798	51.3686		2.33455	0.513686
0.8	306.809	1219.83	1086.72	677.258	24.886	575.135	571.13	428.152	324.209	480.866	699.146	873.506	376.551	640.313	486.002	304.026	296.502	551.238	301.401	73.1004		5.51238	0.731004
5	401.148	1511.98	1529.34	659.702	-204.127	1003.45	947.697	1169.85	1105.3	660.433	1091.12	1425.35	630.553	937.893	842.837	689.186	611.833	883.15	432.587	104.918		8.8315	1.04918
VX-770 (uM)
0.02	113.265	509.145	651.317	1031.91	-341.345	-31.5957	228.016	110.717	235.62	247.733	542.621	301.388	276.754	335.84	615.922	210.54	128.691	303.914	306.643	74.3719		3.03914	0.743719
0.128	661.075	1172.41	1174.32	1137.13	118.051	252.314	349.648	528.268	525.868	395.782	875.163	487.389	679.978	758.015	634.048	306.718	424.994	616.539	321.211	77.9052		6.16539	0.779052
0.8	1634.47	1410.83	1014.85	1160.06	314.437	709.572	953.899	1216.26	1341.03	742.559	1325.23	1348.35	1028.51	1322.53	1049.81	1127.28	990.784	1099.44	312.812	75.8681		10.9944	0.758681
5	1939.67	2002.48	1946.76	949.727	731.033	1070.49	1223.52	1430.66	1774.24	676.553	1707.32	1908.62	1187.66	1592.18	1391.95	1434.75	1515.12	1440.16	420.549	101.998		14.4016	1.01998
VX-809 (uM)
0.02	187.907	240.717	316.816	650.523	40.6186	47.6646	288.183	85.6927	184.149	295.103	566.997	359.65	218.92	292.02	417.207	142.14	128.2	262.5	168.716	40.9197		2.625	0.409197
0.128	225.476	1027.92	744.498	504.644	201.116	200.609	391.59	288.924	277.949	356.015	674.008	585.778	321.248	395.184	522.474	212.739	229.803	421.175	230.509	55.9066		4.21175	0.559066
0.8	821.333	1865.18	865.729	737.554	707.028	1109.61	884.124	1106.34	1265.55	789.317	1282.91	1860.09	1050.21	1321.42	1050.14	874.863	670.382	1074.22	359.135	87.1029		10.7422	0.871029
5	1875.73	2112.55	1454.11	828.776	985.479	1599.42	1176.03	1924.18	2445.98	1075.39	1541.14	2442.63	1370.66	1668.39	1514.01	1716.44	1395.4	1595.67	463.778	112.483		15.9567	1.12483
VX-770 + VX-809 (uM)
0.02	10.4501	591.109	1091.44	1049.16	92.2143	202.861	277.148	273.206	505.143	301.036	777.54	318.999	445.261	528.942	660.513	303.982	297.699	454.512	303.952	73.7193		4.54512	0.737193
0.128	741.273	1377.73	1355.56	926.682	654.808	567.322	614.04	934.875	1157.02	510.472	1247.27	666.209	1004.12	1120.7	1059.92	667.844	689.716	912.865	284.136	68.9131		9.12865	0.689131
0.8	2301.5	2012.23	1843.38	1196.71	919.486	1072.55	1040.94	1599.1	1566.57	969.053	1885.84	1874.54	1493.97	1679.94	1474.7	1671.78	1499.51	1537.64	393.04	95.3261		15.3764	0.953261
5	2947.18	1984.85	2103.2	1482.26	989.301	1388.88	1092.05	1798.15	2122.95	1102.76	2001.46	2585.06	1706.05	2011.18	1641.32	1955.58	1934.95	1807.02	514.495	124.783		18.0702	1.24783

## Sheet: Figure 3B
FIS Assay on F508del/F508del Adult Ferret Intestinal Organoids
Donor	1	2	2	3	3		average	sem	average	sem
DMSO
0.02	299.012	97.7918	346.044	48.649	68.2612		171.952	62.4129	1.71952	0.624129
0.128	299.012	97.7918	346.044	81.5552	81.805		181.242	58.2316	1.81242	0.582316
0.8	484.752	296.502	288.765	435.648	415.977		384.329	39.0935	3.84329	0.390935
5	587.947	611.833	470.481	867.597	835.279		674.627	76.2164	6.74627	0.762164
VX-770 (uM)
0.02	436.538	128.691	217.334	42.3496	100.927		185.168	68.8857	1.85168	0.688857
0.128	420.056	424.994	530.789	138.949	157.322		334.422	78.6354	3.34422	0.786354
0.8	959.739	990.784	791.015	753.981	708.595		840.823	56.6286	8.40823	0.566286
5	1295.98	1515.12	923.972	982.357	1062.85		1156.06	109.825	11.5606	1.09825
VX-809 (uM)
0.02	383.017	128.2	188.475	94.8899	99.9724		178.911	53.6717	1.78911	0.536717
0.128	526.001	229.803	258.523	185.783	276.579		295.338	59.6698	2.95338	0.596698
0.8	517.114	670.382	634.398	1153.65	1147.72		824.653	135.497	8.24653	1.35497
5	1207.36	1395.4	1164.07	1631.43	1638.93		1407.44	100.788	14.0744	1.00788
VX-770 + VX-809 (uM)
0.02	330.003	297.699	207.031	81.4344	98.6606		202.966	50.3879	2.02966	0.503879
0.128	716.119	689.716	400.914	438.29	675.06		584.02	67.7035	5.8402	0.677035
0.8	1526.07	1499.51	1593.42	1360.32	1643.29		1524.52	48.1891	15.2452	0.481891
5	1779.3	1934.95	1354.89	1664.36	1872.57		1721.21	102.321	17.2121	1.02321

## Sheet: Figure 3C
FIS Assay on F508del Homozygous Newborn ferret Intestinal Organoids in the presence and absence of GlyH101.
Donor	1	2	3	3
DMSO					average	sem	FF DMSO n=4	average	sem
0.02	99.0519	92.4148	151.975	2.11082	86.388	31.0925	0.02	0.86388	0.310925
0.128	140.687	165.092	149.631	141.641	149.263	5.64447	0.128	1.49263	0.0564447
0.8	545.141	494.679	540.652	698.281	569.689	44.3548	0.8	5.69689	0.443548
5	969.735	1135.68	647.352	748.854	875.406	109.797	5	8.75406	1.09797
GlyH101							FF + GlyH101 n=4
0.02	220.037	305.336	447.581	65.7654	259.68	79.8779	0.02	2.5968	0.798779
0.128	390.027	291.217	316.54	29.4766	256.815	78.623	0.128	2.56815	0.78623
0.8	462.142	221.282	397.328	82.2809	290.758	86.1294	0.8	2.90758	0.861294
5	380.938	342.014	256.212	274.345	313.377	29.1202	5	3.13377	0.291202
VX-770 + VX-809 + DMSO							FF +VX-770+VX809 n=4
0.02	245.376	464.827	777.54	149.466	409.302	139.364	0.02	4.09302	1.39364
0.128	627.052	1250.37	1247.27	1153.72	1069.6	149.211	0.128	10.696	1.49211
0.8	1061.94	2053.56	1885.84	1995	1749.08	231.67	0.8	17.4908	2.3167
5	1477.37	1992.68	2001.46	2681.75	2038.32	247.001	5	20.3832	2.47001
VX770 + VX809 + GlyH101							FF +VX770+VX809+GlyH101 n=4
0.02	496.444	693.618	456.305	62.3068	427.168	132.214	0.02	4.27168	1.32214
0.128	494.149	528.728	522.933	87.2531	408.266	107.271	0.128	4.08266	1.07271
0.8	479.289	637.358	548.535	13.717	419.725	139.148	0.8	4.19725	1.39148
5	621.314	575.327	696.511	87.7636	495.229	138.099	5	4.95229	1.38099

## Sheet: Figure 3D
FIS Assay on F508del Homozygous Newborn ferret Intestinal Organoids in the presence and absence of DIDS.
Donor	1	2	3	4	4
DMSO						average	sem		DMSO n=5	average	sem
0.02	99.0519	92.4148	969.071	-25.797	25.1532	231.979	185.698		0.02	2.31979	1.85698
0.128	140.687	165.092	1284.74	-11.4718	20.6808	319.946	243.551		0.128	3.19946	2.43551
0.8	545.141	494.679	1244.69	153.135	293.306	546.191	188.282		0.8	5.46191	1.88282
5	969.735	1135.68	1308.26	442.991	491.762	869.687	172.917		5	8.69687	1.72917
DIDS									DIDS n=5
0.02	131.461	97.0696	1294.56	-43.3883	14.6285	298.866	250.807		0.02	2.98866	2.50807
0.128	204.308	157.366	1383.91	5.3391	19.7219	354.129	260.297		0.128	3.54129	2.60297
0.8	627.853	484.616	1362.94	172.191	218.448	573.209	214.613		0.8	5.73209	2.14613
5	996.992	1157.24	1344.69	587.603	473.902	912.087	166.096		5	9.12087	1.66096
VX-770 + VX-809 + DMSO									VX-770 + VX-809 + DMSO n=5
0.02	464.827	777.54	318.999	114.81	77.2756	350.69	127.794		0.02	3.5069	1.27794
0.128	1250.37	1247.27	666.209	378.55	510.347	810.548	184.627		0.128	8.10548	1.84627
0.8	2053.56	1885.84	1874.54	1128.17	1016.98	1591.82	215.057		0.8	15.9182	2.15057
5	1992.68	2001.46	2585.06	1291.29	1657.56	1905.61	214.165		5	19.0561	2.14165
VX-770 + VX-809 + DIDS									VX-770 + VX-809 + DIDS n=5
0.02	345.755	592.937	265.623	133.241	79.5898	283.429	90.5825		0.02	2.83429	0.905825
0.128	1215.21	1057.92	885.267	411.618	827.144	879.432	135.318		0.128	8.79432	1.35318
0.8	1639.16	1708.23	2007.27	1044.05	1150.46	1509.84	180.228		0.8	15.0984	1.80228
5	2235.48	2020.65	2462.41	1290.69	1298.5	1861.54	241.772		5	18.6154	2.41772

## Sheet: Figure 4A
Short Circuit Current (Isc) Studies in the Chloride (Cl-) Buffer
Donor	1	1	1	1	1	1	1	2	2	2	2	2	2	2	2
F508del SAE 𝝙 Isc in DMSO	n=1	n=2	n=3	n=4	n=5	n=6	n=7	n=8	n=9	n=10	n=11	n=12	n=13	n=14	n=15
Amiloride	-27.5	-24.3	-38.9	-35.3	-25.52	-11.7	-15.1	-9.4	-9.8	-8.4	-3.1	-25.79	-22	-16.1	-20.9
DIDS	-0.29	-0.59	-1.31	-1.76	-1.05	-1.7	-0.2	-1.2	-1	-0.79	-1.1	-0.4	1.4	-1.4	-1.4
F and I	16.29	13.55	20.55	15.02	9.57	6.5	9.3	14.2	20.5	12.6	14.1	17.2	14.5	14.4	11.3
GlH101	-15.66	-12	-19.7	-14.9	-9.54	-6.58	-12.54	-17.2	-20.1	-15.2	-15.1	-16	-15.6	-10.1	-10.41
Donor	1	1	1	1	1	1	1	2	2	2	2	2	2	2
F508del SAE 𝝙 Isc in VX-770+VX-809	n=1	n=2	n=3	n=4	n=5	n=6	n=7	n=8	n=9	n=10	n=11	n=12	n=13	n=14
Amiloride	-38.7	-30.1	-21.5	-20.5	-15.2	-10.7	-9.7	-1.55	-1.1	-0.1	-20.1	-20.2	-14.3	-10.2
DIDS	-1.03	-1.5	-1.22	-1.04	11.7	2.6	4	6.8	7	11	8.1	5.3	1.5	4.6
F and I	80.6	73.38	69.53	70.48	41.2	15.4	16.5	20.8	15.5	33.8	88.6	77.3	74.1	78.1
GlH101	-74.3	-68.7	-65.1	-57.9	-59.54	-48.2	-50.58	-59	-59.61	-61.52	-82.9	-72.5	-70.4	-73.1
Donor	1	1	1	1	1	1	2	2	2	2	2	2
KO/KO SAE 𝝙 Isc	n=1	n=2	n=3	n=4	n=5	n=6	n=7	n=8	n=9	n=10	n=11	n=12
Amiloride	-26.82	-20.9	-28.8	-25.5	-26.73	-20.7	-23.1	-22.7	-21.9	-20	-16.8	-13.4
DIDS	-1.58	-1.3	-1.3	-1.1	-1.07	-0.9	-0.7	-0.9	-0.7	-0.8	-0.4	-0.4
F and I	0.1	0.3	0.2	0.2	0.2	0.3	2.2	1.8	0.4	0.8	0.8	0.6
GlH101	-0.6	0	0	0	-0.4	-0.4	-1.6	-1.1	-0.8	-0.9	-0.9	-0.6
Donor	1	1	1	1	1	1	2	2	2	2	2	2	3	3	3	3	3	3
WT SAE 𝝙 Isc	n=1	n=2	n=3	n=4	n=5	n=6	n=7	n=8	n=9	n=10	n=11	n=12	n=13	n=14	n=15	n=16	n=17	n=18
Amiloride	-22.3	-37.5	-25.5	-17.6	-23.9	-24.1	0.1	-11.8	-18.4	-2.3	-1.9	-1.8	1.1	-1	-4.3	-1	-1.6	-3
DIDS	4.7	-0.3	1.5	4.8	1.9	-0.2	3.7	9.5	-0.5	18.7	10.7	8.4	16	7	10.7	3.8	17.5	-6.4
F and I	125.3	162.3	143.3	129.6	155.2	146.3	129.6	174	167	153.6	158.8	131.1	112	152.6	130.3	70.2	118.2	54.8
GlH101	-98.5	-116	-107.2	-104.2	-102.6	-106.4	-120.2	-135.7	-118.5	-133.3	-123	-109.7	-136.5	-116.6	-131	-153.4	-136.5	-123.5

[truncated: 18 more sheets: Figure 4B, Figure 5A, Figure 5B, Figure 8A, Figure 8B, Figure 8C, Figure 9A, Figure 9B, Figure 9C, Figure 9D, Figure 9E, Figure 9F, Figure 9G, Figure 9H, Figure 9I, Sup Figure S4A, Sup Figure S4B, Sup Figure S4C]
